# Supplementary material for: Identification of the Glyceraldehyde-3-Phosphate Dehydrogenase (GeGAPDH) Gene Family in Gastrodia elata Revealing Its Response Characteristics to Low-Temperature and Pathogen Stress
Source: Plants (Basel). 2025 Jun 18;14(12):1866. doi: 10.3390/plants14121866 (PMC12197075; doi:10.3390/plants14121866)
Supplement: Supplementary file 1 [file plants-14-01866-s001.zip]

Archive with 1 entries (1 files):
- plants-3495831-supplementary.pdf
